# Supplementary material for: Niche shifts and the potential distribution of Phenacoccus solenopsis (Hemiptera: Pseudococcidae) under climate change
Source: PLoS One. 2017 Jul 10;12(7):e0180913. doi: 10.1371/journal.pone.0180913 (PMC5507313; doi:10.1371/journal.pone.0180913)
Supplement: S2 Table — (XLS) [file pone.0180913.s002.xls]

## Sheet: Sheet1
S2 Table The distribution of the locations used in the study
Species	Longtitude	Latitude
Phenacoccus solenopsis	128	26.5
Phenacoccus solenopsis	121.565	25.0329
Phenacoccus solenopsis	121.261	29.8925
Phenacoccus solenopsis	121.071	22.7972
Phenacoccus solenopsis	120.663	24.0297
Phenacoccus solenopsis	120.299	30.4191
Phenacoccus solenopsis	120.081	29.3113
Phenacoccus solenopsis	119.731	30.2397
Phenacoccus solenopsis	119.578	29.0919
Phenacoccus solenopsis	119.573	28.1157
Phenacoccus solenopsis	119.304	26.0822
Phenacoccus solenopsis	118.692	25.3621
Phenacoccus solenopsis	118.648	24.7322
Phenacoccus solenopsis	117.614	24.1171
Phenacoccus solenopsis	117.608	26.234
Phenacoccus solenopsis	117.365	25.9419
Phenacoccus solenopsis	117.34	23.9579
Phenacoccus solenopsis	117.091	30.5115
Phenacoccus solenopsis	117.044	28.2448
Phenacoccus solenopsis	116.825	28.2155
Phenacoccus solenopsis	116.602	23.2649
Phenacoccus solenopsis	116.171	24.6587
Phenacoccus solenopsis	116.052	29.4545
Phenacoccus solenopsis	115.951	30.0764
Phenacoccus solenopsis	115.896	33.6548
Phenacoccus solenopsis	115.809	29.0218
Phenacoccus solenopsis	115.807	32.8834
Phenacoccus solenopsis	115.777	28.1652
Phenacoccus solenopsis	115.37	26.3435
Phenacoccus solenopsis	115.011	25.8606
Phenacoccus solenopsis	115.001	27.1507
Phenacoccus solenopsis	114.951	27.8066
Phenacoccus solenopsis	114.915	26.7956
Phenacoccus solenopsis	114.808	30.8473
Phenacoccus solenopsis	114.79	24.911
Phenacoccus solenopsis	114.5	36.6247
Phenacoccus solenopsis	114.312	25.1177
Phenacoccus solenopsis	114.247	22.7209
Phenacoccus solenopsis	113.93	22.533
Phenacoccus solenopsis	113.878	27.6218
Phenacoccus solenopsis	113.588	24.7929
Phenacoccus solenopsis	113.361	23.1246
Phenacoccus solenopsis	113.13	29.3718
Phenacoccus solenopsis	113.032	28.1853
Phenacoccus solenopsis	112.907	27.8562
Phenacoccus solenopsis	112.88	23.8932
Phenacoccus solenopsis	112.552	28.2774
Phenacoccus solenopsis	112.547	29.5364
Phenacoccus solenopsis	112.377	26.9754
Phenacoccus solenopsis	111.687	29.0245
Phenacoccus solenopsis	111.512	23.424
Phenacoccus solenopsis	110.293	20.0079
Phenacoccus solenopsis	109.976	22.273
Phenacoccus solenopsis	109.174	18.3521
Phenacoccus solenopsis	108.657	21.9388
Phenacoccus solenopsis	108.314	22.8339
Phenacoccus solenopsis	107.353	22.4053
Phenacoccus solenopsis	107.143	23.0813
Phenacoccus solenopsis	106.854	22.3427
Phenacoccus solenopsis	106.689	23.9585
Phenacoccus solenopsis	105.631	23.6252
Phenacoccus solenopsis	104.917	11.55
Phenacoccus solenopsis	103.86	13.3622
Phenacoccus solenopsis	103.5	23.3465
Phenacoccus solenopsis	102.842	23.2262
Phenacoccus solenopsis	101.266	26.6292
Phenacoccus solenopsis	100.772	22.0001
Phenacoccus solenopsis	99.1723	25.1268
Phenacoccus solenopsis	98.8645	25.8291
Phenacoccus solenopsis	98.4269	24.3294
Phenacoccus solenopsis	93.5227	42.8246
Phenacoccus solenopsis	88.5	23.4
Phenacoccus solenopsis	88.27	24.18
Phenacoccus solenopsis	87.9938	44.163
Phenacoccus solenopsis	87.6627	43.9794
Phenacoccus solenopsis	87.4315	21.8386
Phenacoccus solenopsis	85.78	25.8632
Phenacoccus solenopsis	85.3769	23.3513
Phenacoccus solenopsis	83.2679	43.436
Phenacoccus solenopsis	83	25.3333
Phenacoccus solenopsis	82.9686	41.7232
Phenacoccus solenopsis	82.8903	25.3322
Phenacoccus solenopsis	81.2837	43.9154
Phenacoccus solenopsis	80.4428	16.3008
Phenacoccus solenopsis	79.58	18
Phenacoccus solenopsis	79.1241	18.4369
Phenacoccus solenopsis	79.09	21.15
Phenacoccus solenopsis	78.6055	20.7416
Phenacoccus solenopsis	78.53	19.67
Phenacoccus solenopsis	78.2895	37.6272
Phenacoccus solenopsis	78.1	9.7
Phenacoccus solenopsis	78.05	15.83
Phenacoccus solenopsis	77.37	16.2
Phenacoccus solenopsis	77.2088	28.6138
Phenacoccus solenopsis	77.15	19.72
Phenacoccus solenopsis	77	20.7
Phenacoccus solenopsis	76.9558	11.0168
Phenacoccus solenopsis	76.9214	15.1393
Phenacoccus solenopsis	76.8333	17.3333
Phenacoccus solenopsis	76.78	19.27
Phenacoccus solenopsis	76.56	18.4
Phenacoccus solenopsis	76.35	21.82
Phenacoccus solenopsis	76.3166	29.3166
Phenacoccus solenopsis	76.13	28.78
Phenacoccus solenopsis	75.8694	39.3812
Phenacoccus solenopsis	75.8572	30.9009
Phenacoccus solenopsis	75.8472	22.7166
Phenacoccus solenopsis	75.76	18.99
Phenacoccus solenopsis	75.71	16.83
Phenacoccus solenopsis	75.5667	20.9979
Phenacoccus solenopsis	75.3971	14.7959
Phenacoccus solenopsis	75.3833	29.9833
Phenacoccus solenopsis	75.3434	19.8887
Phenacoccus solenopsis	75.0083	15.4583
Phenacoccus solenopsis	74.9519	30.23
Phenacoccus solenopsis	74.7697	20.8997
Phenacoccus solenopsis	74.5	15.85
Phenacoccus solenopsis	74.32	29.58
Phenacoccus solenopsis	73.95	15.6
Phenacoccus solenopsis	73.88	29.92
Phenacoccus solenopsis	73.3612	33.8812
Phenacoccus solenopsis	73.2	22.3
Phenacoccus solenopsis	73.0706	31.4296
Phenacoccus solenopsis	72.951	22.556
Phenacoccus solenopsis	72.8009	30.6853
Phenacoccus solenopsis	72.58	23.03
Phenacoccus solenopsis	72.15	21.76
Phenacoccus solenopsis	71.7405	29.8045
Phenacoccus solenopsis	71.5918	30.1578
Phenacoccus solenopsis	71.51	22.73
Phenacoccus solenopsis	71.23	21.62
Phenacoccus solenopsis	70.78	22.3
Phenacoccus solenopsis	70.6402	30.0324
Phenacoccus solenopsis	70.45	21.5166
Phenacoccus solenopsis	70.3244	29.1017
Phenacoccus solenopsis	70.2988	28.4211
Phenacoccus solenopsis	69.693	21.635
Phenacoccus solenopsis	69.2116	25.0713
Phenacoccus solenopsis	68.5426	25.4298
Phenacoccus solenopsis	68.41	26.2442
Phenacoccus solenopsis	44.3833	33.3333
Phenacoccus solenopsis	38.2488	38.2961
Phenacoccus solenopsis	34.1166	36.8833
Phenacoccus solenopsis	32.1333	37.35
Phenacoccus solenopsis	147.405	-19.5758
Phenacoccus solenopsis	148.15	-23.5166
Phenacoccus solenopsis	151.633	-27.8166
Phenacoccus solenopsis	150.133	-26.9333
Phenacoccus solenopsis	148.582	-28.0341
Phenacoccus solenopsis	151.95	-26.2333
Phenacoccus solenopsis	-90.35	-0.5333
Phenacoccus solenopsis	-88.4333	18.35
Phenacoccus solenopsis	-44.0026	-22.5177
Phenacoccus solenopsis	-40.3377	-20.3188
Phenacoccus solenopsis	-40.0677	-19.3894
Phenacoccus solenopsis	-37.28	-7.0244
Phenacoccus solenopsis	-38.45	-6.7333
Phenacoccus solenopsis	-35.8811	-7.2305
Phenacoccus solenopsis	-38.15	-7.3038
Phenacoccus solenopsis	-39.2833	-7.3166
Phenacoccus solenopsis	-42.8666	-14.4
Phenacoccus solenopsis	-43.5833	-14.4
Phenacoccus solenopsis	-71.2	-30.6
Phenacoccus solenopsis	-72.4166	19
Phenacoccus solenopsis	-64.1833	-31.4166
Phenacoccus solenopsis	-58.8166	-27.4833
Phenacoccus solenopsis	-60.281	-32.0477
Phenacoccus solenopsis	-106.764	32.273
Phenacoccus solenopsis	-115.53	32.9786
Phenacoccus solenopsis	-116.012	33.375
Phenacoccus solenopsis	-118.86	35.4937
Phenacoccus solenopsis	-117.201	32.6952
Phenacoccus solenopsis	-117.396	33.9533
Phenacoccus solenopsis	-90.8752	32.3361
Phenacoccus solenopsis	-115.526	43.1154
Phenacoccus solenopsis	-113.573	42.358
Phenacoccus solenopsis	-109.921	32.1139
Phenacoccus solenopsis	-111.094	34.0489
Phenacoccus solenopsis	-74.0071	40.7626
Phenacoccus solenopsis	-118.486	40.5685
Phenacoccus solenopsis	-111.61	33.3802
Phenacoccus solenopsis	-95.5711	31.0213
Phenacoccus solenopsis	-105.357	31.1745
Phenacoccus solenopsis	-99.4803	27.5305
Phenacoccus solenopsis	-99.9018	31.9685
Phenacoccus solenopsis	-98.263	26.1003
Phenacoccus solenopsis	-77.0163	38.9047
Phenacoccus solenopsis	-80.2088	25.7752
Phenacoccus solenopsis	-120.5	47.5
Phenacoccus solenopsis	-79	37.5
Phenacoccus solenopsis	-111.524	53.0002
Phenacoccus solenopsis	-98.091	20.091
Phenacoccus solenopsis	-96.8096	19.6141
Phenacoccus solenopsis	-100.851	22.362
Phenacoccus solenopsis	-95.7958	18.3663
Phenacoccus solenopsis	-104.983	20.867
Phenacoccus solenopsis	2.5666	9.1166
Phenacoccus solenopsis	11.5166	3.8666
Phenacoccus solenopsis	10	8
Phenacoccus solenopsis	30.93	31.3
Phenacoccus solenopsis	31.21	30.41
